# Supplementary material for: Integrated WGCNA of lncRNA-mRNA Networks Identifies Novel Hub Genes and Potential Therapeutic Agents for Liver Cirrhosis via Molecular Docking Validation
Source: Int J Mol Sci. 2026 Jan 27;27(3):1260. doi: 10.3390/ijms27031260 (PMC12898157; doi:10.3390/ijms27031260)
Supplement: Supplementary file 1 [file ijms-27-01260-s001.zip]

Archive with 1 entries (1 files):
- ijms-4108813-supplementary.pdf
